# Supplementary material for: Computer-Aided Analysis of West Sub-Saharan Africa Snakes Venom towards the Design of Epitope-Based Poly-Specific Antivenoms
Source: Toxins (Basel). 2022 Jun 18;14(6):418. doi: 10.3390/toxins14060418 (PMC9229730; doi:10.3390/toxins14060418)
Supplement: Supplementary file 1 [file toxins-14-00418-s001.zip]

Archive with 7 entries (7 files):
- Supplementary Figures.pdf
- Supplementary File S1.fasta
- Supplementary File S2.txt
- Supplementary Table S1.xlsx
- Supplementary Table S2.xlsx
- Supplementary Table S3.xlsx
- Supplementary Table S4.xlsx
