# Supplementary material for: Computer-Aided Analysis of West Sub-Saharan Africa Snakes Venom towards the Design of Epitope-Based Poly-Specific Antivenoms
Source: Toxins (Basel). 2022 Jun 18;14(6):418. doi: 10.3390/toxins14060418 (PMC9229730; doi:10.3390/toxins14060418)
Supplement: Supplementary file 1 [file toxins-14-00418-s001.zip › Supplementary File S1.fasta]

>polyepitope
AATCPKVKAAYGMNHDGNQCNCGAAYVHQCNCGAAAYHAVYKYENIEKAAYECCDQCRFT
RAGAAYSPYLSDQPTKLFSNAAYSESHAVYKYEDAKAAYNKGLFSEDYSETAAYEAHAVY
KYENIEEAAYCGCPTAMWPYQTECCAAYTTSRAILKAAYSTDNCNPFPTRAAYRGDMPGP
YCCESDKAAYICPEKYCNKVHTCRNGEAAYFIYKTCPEGAAYNGRPCENNEGYCYNGAAY
GNVNDYEIVYAAYENCTGQSAECAAYPLRIGPCKRKIPSFYYKWKAKQCLPAAYAFYYSK
GANKCYPFTYAAYFYYNWAAKKCQLFAAYQKICFKNWKKMGPKLYDVKRGCAAYICYSHK
TPQNSAAYNICYEKRWNSHQGVEIAAYHLIYPGKYKRTRGCAAYTKKWCADWCTSRGKVA
AYSAVRPRQVQCCTSDKAAYCPDGQNLCFKRRHYVVPKIYDAAYATCPKPTNVRETIAAY
MAHDGNQCNCGAAYTKVTYPDVAAYNVNTYDKKAAYITSPNDTYPKVPHAAYGRIIDYED
GDEPVAVAAYDEDINEHRSLAAYTCYTKYKRHKKFGAAYLKIEQCKEGQNLCFERKAAYD
QYYGYAANKCQGASPPAAYTEETNRPVFAAYYLDEGLHNKTASAAYDNCYGEAEKLK
>optimized_plasmid
GCTGCCACTTGCCCCAAAGTCAAGGCAGCATATGGAATGAACCATGACGGCAACCAGTGC
AATTGTGGGGCTGCTTATGTTCACCAGTGTAACTGTGGTGCCGCAGCGTATCATGCTGTT
TATAAGTACGAGAATATTGAAAAAGCCGCGTATGAGTGTTGTGACCAATGTCGCTTCACC
AGGGCAGGGGCGGCTTATTCACCGTACTTATCCGATCAACCCACGAAGCTCTTCAGCAAT
GCAGCTTACTCAGAGAGCCATGCTGTGTACAAATATGAAGATGCCAAGGCAGCTTACAAC
AAAGGACTTTTCTCTGAGGACTACAGTGAGACTGCAGCCTACGAAGCACACGCCGTCTAC
AAGTATGAGAACATAGAGGAGGCCGCCTACTGTGGCTGTCCCACGGCCATGTGGCCTTAT
CAGACAGAATGCTGCGCTGCCTATACCACTTCCAGGGCCATCTTGAAAGCGGCATACAGC
ACAGACAACTGCAACCCCTTCCCCACTCGGGCTGCATACCGAGGCGACATGCCAGGTCCT
TACTGCTGTGAGTCAGACAAAGCAGCCTACATTTGTCCAGAAAAGTACTGTAATAAGGTG
CACACATGTAGGAATGGAGAGGCCGCTTACTTCATTTATAAAACCTGCCCTGAGGGGGCC
GCATACAATGGCAGACCCTGTGAAAACAATGAGGGTTACTGCTATAATGGGGCTGCCTAT
GGGAATGTGAATGATTATGAAATAGTCTATGCAGCGTACGAAAATTGCACAGGGCAGTCC
GCGGAATGTGCTGCATACCCACTGCGAATTGGACCCTGCAAGCGCAAGATCCCTTCCTTT
TACTACAAATGGAAAGCCAAACAGTGCCTTCCTGCTGCATATGCCTTCTATTACTCCAAG
GGAGCCAACAAGTGTTATCCGTTTACCTACGCAGCCTATTTCTACTACAACTGGGCTGCA
AAGAAATGCCAGTTGTTTGCAGCATACCAGAAGATCTGCTTTAAGAACTGGAAAAAGATG
GGCCCGAAACTCTATGATGTGAAGAGAGGCTGCGCTGCATATATCTGTTACTCTCATAAG
ACACCACAAAATTCGGCCGCCTACAACATCTGCTACGAGAAAAGGTGGAACAGCCACCAA
GGGGTAGAGATTGCCGCCTACCACCTCATCTACCCAGGGAAGTATAAAAGGACTAGAGGT
TGTGCAGCCTATACTAAGAAGTGGTGCGCTGACTGGTGTACCAGTCGTGGCAAAGTGGCC
GCATATTCTGCTGTCCGGCCTCGGCAGGTGCAGTGTTGCACAAGTGACAAAGCTGCCTAC
TGCCCAGATGGTCAGAACCTGTGCTTCAAGCGGAGACACTATGTGGTGCCTAAAATATAT
GACGCCGCGTATGCTACCTGTCCAAAGCCAACCAACGTAAGAGAAACCATCGCAGCCTAC
ATGGCCCATGATGGCAACCAATGCAACTGCGGGGCTGCATATACAAAGGTCACCTATCCT
GATGTAGCCGCCTACAATGTCAACACTTACGATAAGAAAGCTGCTTACATCACCTCACCT
AATGACACATACCCCAAGGTTCCTCATGCTGCGTACGGCCGCATCATTGACTATGAGGAT
GGTGATGAGCCCGTTGCAGTGGCCGCCTATGATGAAGACATCAATGAACACCGAAGCCTA
GCCGCATACACGTGCTACACTAAATACAAGCGTCACAAGAAGTTTGGAGCTGCTTACCTG
AAGATTGAGCAGTGCAAAGAAGGCCAGAATCTGTGTTTTGAGCGGAAGGCTGCTTACGAC
CAGTACTATGGCTACGCCGCCAATAAATGTCAGGGAGCTTCTCCACCAGCCGCCTACACA
GAAGAAACAAACAGACCTGTGTTTGCCGCGTATTATCTGGACGAGGGCCTGCACAACAAG
ACTGCCAGTGCTGCCTATGATAACTGTTATGGAGAAGCTGAGAAGCTGAAA
