# Supplementary material for: Computer-Aided Analysis of West Sub-Saharan Africa Snakes Venom towards the Design of Epitope-Based Poly-Specific Antivenoms
Source: Toxins (Basel). 2022 Jun 18;14(6):418. doi: 10.3390/toxins14060418 (PMC9229730; doi:10.3390/toxins14060418)
Supplement: Supplementary file 1 [file toxins-14-00418-s001.zip › Supplementary Table S1.xlsx]

## Sheet: S1_Table
Table S1. Results of the PDB BLAST and protein modelling. Only clusters with a PDB hit identity between 90% and 50% were considered for modelling. N/A = not available.
Cluster	Reference sequence	sp	refseq_length	pdb_ref	PDB hit	PDB query covered	PDB cover identity	PDB identity	PDB evalue	DOPE-HR score	Normalized DOPE score	GA341 score
Cluster129	1UEX|A	8692	131	1UEX_A	1JWI_A	1.0	1.0	1.0	2.98051e-99	N/A	N/A	N/A
Cluster47	6R5M|A	8624	57	6R5M_A	6R5M_A	1.0	1.0	1.0	4.20028e-40	N/A	N/A	N/A
Cluster48	1CXN|A	8654	60	1CXN_A	1CXN_A	1.0	1.0	1.0	1.74923e-41	N/A	N/A	N/A
Cluster51	1DEM|A	8624	60	1DEM_A	1DEM_A	1.0	1.0	1.0	1.18528e-42	N/A	N/A	N/A
Cluster52	1TFS|A	8624	60	1TFS_A	1TFS_A	1.0	1.0	1.0	2.35719e-43	N/A	N/A	N/A
Cluster59	1UDK|A	8654	51	1UDK_A	1UDK_A	1.0	1.0	1.0	1.58442e-33	N/A	N/A	N/A
Cluster68	C0HJD7	8624	72	4LFT_A	4LFT_A	1.0	1.0	1.0	4.4897e-51	N/A	N/A	N/A
Cluster72	1DRS|A	8623	59	1DRS_A	1DRS_A	1.0	1.0	1.0	1.81418e-42	N/A	N/A	N/A
Cluster9	1IQ9|A	8654	61	1IQ9_A	1IQ9_A	1.0	1.0	1.0	7.83073e-43	N/A	N/A	N/A
Cluster17	P25687	8624	81	1IMT_A	1IMT_A	0.99	1.0	0.99	1.56213e-57	N/A	N/A	N/A
Cluster50	P01416	8624	60	1NTX_A	1NTX_A	0.98	1.0	0.98	9.45459e-42	N/A	N/A	N/A
Cluster63	P80495	8624	65		4IYE_A	1.0	0.95	0.95	2.03372e-44	N/A	N/A	N/A
Cluster75	P25681	8624	61		1FAS_A	1.0	0.95	0.95	2.41249e-41	N/A	N/A	N/A
Cluster66	P80494	8624	66		4DO8_A	1.0	0.94	0.94	2.98268e-44	N/A	N/A	N/A
Cluster36	Q9PSN0	8692	135		1JZN_A	1.0	0.92	0.92	6.0457e-94	N/A	N/A	N/A
Cluster27	AMK37408	8692	148	1JWI_B	1JWI_B	0.84	0.98	0.83	3.5694e-93	-437.756	-0.86469	1
Cluster54	P84807	8639	29		1XTA_A	1.0	0.83	0.83	4.84045e-14	N/A	N/A	N/A
Cluster70	P01388	8643	71		1CTX_A	1.0	0.83	0.83	1.22227e-41	-2671.46	-0.07427	1
Cluster115	B5U6Y8	99586	504		3KVE_A	0.96	0.85	0.82	0	-297.069	-1.52269	1
Cluster7	P00600	8643	119		1A3D_A	1.0	0.82	0.82	4.79982e-72	-11017.7	-1.58464	1
Cluster76	P01473	8643	61		1CVO_A	1.0	0.8	0.8	4.0057e-31	-187.383	0.47807	0.99992
Cluster24	P0DQP2	8623	84	7C28_A	7C28_A	0.77	1.0	0.77	3.17196e-45	-493.791	-0.10291	1
Cluster16	AAY43684	8692	108	2MOP_1	2MOP_1	0.77	0.99	0.76	2.27681e-58	-343.858	0.61673	1
Cluster19	P0DKR6	8624	78	5DO6_A	2MJY_A	0.73	1.0	0.73	1.01164e-40	-487.737	-0.0562	1
Cluster38	P0DPS4	8697	120		1JLT_B	1.0	0.73	0.73	1.29152e-62	-59.1414	-1.24865	1
Cluster62	P01400	8643	65		2JQP_A	0.98	0.73	0.72	1.28371e-31	-3005.98	0.40969	1
Cluster20	P00981	8624	79	1DTK_A	1DTK_A	0.71	1.0	0.71	8.77784e-40	-382.239	-0.6222	1
Cluster141	Q2XXQ5	46295	237		1RC9_A	0.92	0.74	0.68	1.08811e-126	-513.354	-1.17496	1
Cluster67	P01383	8643	71		1NTN_A	0.96	0.71	0.68	3.37396e-34	-127.506	-1.14381	1
Cluster77	P25682	8623	63		1F94_A	0.98	0.68	0.67	5.89194e-27	-4106.02	-0.03263	0.99996
Cluster118	P0DQH9	8697	172		5TS5_A	0.8	0.83	0.66	3.26049e-53	-1811.09	1.02558	1
Cluster44	P00983	8624	57		5M4V_A	0.98	0.66	0.65	1.24465e-24	-4168.2	0.17323	0.99986
Cluster64	P83044	8697	65		1Z1X_A	0.95	0.68	0.65	2.8985e-29	-3361.21	-0.39564	0.99961
Cluster65	P0DQQ3	8643	65		5MG9_A	0.98	0.66	0.65	1.3683e-28	-4326.71	-0.03682	1
Cluster11	B5U6Y3	99586	258		2AIP_A	0.91	0.71	0.64	1.94186e-122	-1972.09	-1.42582	1
Cluster39	P59171	99586	138		3G8H_A	0.88	0.73	0.64	4.68591e-67	-928.419	-1.53557	1
Cluster93	Q6T6S7	8694	260		4E7N_A	0.91	0.71	0.64	2.11921e-118	-1206.03	-1.466	1
Cluster3	P0CAR9	8697	137		1VPI_A	0.88	0.71	0.63	5.897e-58	-1064.86	-1.13918	1
Cluster45	P00984	8624	59		5M4V_A	0.93	0.67	0.63	3.70377e-25	-882.864	-0.3455	1
Cluster53	P0C577	8694	19		2AIP_A	1.0	0.63	0.63	5.90194e-05	N/A	N/A	N/A
Cluster92	Q7SYF1	8697	256		2AIP_A	0.9	0.69	0.62	5.86483e-116	-2549.19	-1.45627	1
Cluster114	AAR19274	8694	224		2E3X_A	1.0	0.61	0.61	2.66769e-86	-215.638	0.47733	1
Cluster6	B5U6Y6	99586	146		6XFQ_B	1.0	0.6	0.6	5.40687e-62	-142.212	0.55985	1
Cluster26	Q6X5S7	99586	148		3BX4_B	1.0	0.59	0.59	5.32429e-60	-445.713	-0.72423	1
Cluster127	I7JUQ0	715877	156		6XFQ_A	0.97	0.6	0.58	1.11831e-60	-1328.76	0.75804	1
Cluster128	Q6T7B5	8694	157		6XFQ_A	0.99	0.59	0.58	6.16065e-61	-1148.96	0.3464	1
Cluster130	Q6T7B6	8694	156		6XFQ_A	0.99	0.59	0.58	8.83857e-60	-738.773	0.22957	1
Cluster31	B5U6Y7	99586	150		3BX4_B	0.99	0.57	0.57	6.89484e-59	-631.022	-1.1139	1
Cluster60	P0DKT6	8692	35		5TFV_A	0.91	0.62	0.57	1.37037e-06	N/A	N/A	N/A
Cluster29	Q6X5T5	8692	146		6XFQ_B	0.98	0.57	0.56	7.42976e-52	-261.323	0.70287	0.99997
Cluster134	Q6T7B7	8694	159		1JZN_A	0.86	0.65	0.55	5.99556e-64	-1038.51	-1.33733	1
Cluster57	Q9PS28	8697	28		3S69_A	1.0	0.55	0.55	2.71271e-06	N/A	N/A	N/A
Cluster58	P0DUG4	8639	48		1PWO_A	0.98	0.55	0.54	3.63503e-12	N/A	N/A	N/A
Cluster71	P01415	8639	61		1KBA_A	0.97	0.56	0.54	1.89699e-18	-192.298	-0.78024	0.95645
Cluster42	AAR06850	8694	137		1M8R_A	0.88	0.6	0.53	7.14246e-47	-693.024	-0.72944	1
Cluster101	Q6X1T6	99586	515		2E3X_A	0.82	0.64	0.52	0	-1969.48	-0.36266	1
Cluster55	P84804	8639	14		2DDA_A	0.86	0.58	0.5	5.39223	N/A	N/A	N/A
Cluster23	Q6T6S5	8694	90		6A5I_A	0.7	0.7	0.49	1.82803e-27	N/A	N/A	N/A
Cluster49	P01405	8621	60		1NTX_A	0.97	0.5	0.48	6.48062e-15	N/A	N/A	N/A
Cluster32	C0K3N1	8692	150		1WQ8_A	0.63	0.74	0.47	3.5139e-51	N/A	N/A	N/A
Cluster100	Q2UXR0	99586	614		2ERO_A	0.7	0.66	0.46	0	N/A	N/A	N/A
Cluster82	Q6T271	8694	325		2ERO_A	0.86	0.49	0.42	4.47702e-88	N/A	N/A	N/A
Cluster30	AFH66958	46295	150		1VAP_A	0.81	0.5	0.41	1.67402e-36	N/A	N/A	N/A
Cluster0	CAJ01682	99586	610		2E3X_A	0.69	0.58	0.4	4.03163e-170	N/A	N/A	N/A
Cluster13	ANJ00861	99586	110		2W9O_A	0.39	1.0	0.39	6.50033e-29	N/A	N/A	N/A
Cluster5	Q3BER3	99586	128		1Z1X_A	0.48	0.81	0.39	1.68922e-36	N/A	N/A	N/A
Cluster102	QGC85374	46295	613		2ERO_A	0.69	0.56	0.38	4.36389e-178	N/A	N/A	N/A
Cluster103	ADW54343	99586	613		2DW0_A	0.67	0.57	0.38	1.80579e-174	N/A	N/A	N/A
Cluster22	P86497	715877	89		2AIP_A	0.56	0.66	0.37	1.01594e-10	N/A	N/A	N/A
Cluster105	ADW54338	99586	534		2DW0_A	0.63	0.57	0.36	1.20731e-170	N/A	N/A	N/A
Cluster2	QGC85376	46295	620		3K7L_A	0.67	0.54	0.36	1.51685e-155	N/A	N/A	N/A
Cluster108	ADW54336	99586	530		2E3X_A	0.59	0.59	0.35	1.64212e-154	N/A	N/A	N/A
Cluster15	ABU68481	46295	94		2H7Z_B	0.72	0.47	0.34	1.07342e-16	N/A	N/A	N/A
Cluster25	A7X6J0	46295	86		5XWE_A	0.99	0.29	0.29	0.000353958	N/A	N/A	N/A
Cluster116	Q14FJ4	99586	494		2DW0_A	0.58	0.47	0.27	1.27913e-83	N/A	N/A	N/A
Cluster136	P83906	8694	191		1WQ8_A	0.53	0.48	0.26	1.85357e-33	N/A	N/A	N/A
Cluster80	Q6T269	8694	151		6A5I_A	0.36	0.69	0.25	1.40865e-21	N/A	N/A	N/A
Cluster117	ADW54327	99586	395		2DW0_A	0.49	0.47	0.23	2.60229e-71	N/A	N/A	N/A
Cluster107	ADW54332	99586	426		2ERO_A	0.34	0.61	0.21	1.41749e-77	N/A	N/A	N/A
Cluster148	P0DMD1	99586	168		4EC7_A	0.23	0.79	0.18	3.5568e-15	N/A	N/A	N/A
Cluster37	P0DJK0	512568	118		1JZN_A	0.44	0.31	0.14	0.135395	N/A	N/A	N/A
Cluster40	Q6T6T4	8694	140		1PWO_A	0.39	0.31	0.12	3.75175	N/A	N/A	N/A
Cluster113	CAJ55260	99586	395		6X5X_A	0.21	0.32	0.07	0.565096	N/A	N/A	N/A
Cluster83	A8YPR6	99586	308		1Q01_A	0.08	0.75	0.06	4.0417e-06	N/A	N/A	N/A
Cluster95	A8YPR9	8697	302		1Q01_A	0.07	0.7	0.05	6.20493e-05	N/A	N/A	N/A
Cluster1	A3QVN2	99586	449		1WNI_A	0.05	0.38	0.02	4.4098	N/A	N/A	N/A
