# Supplementary material for: Computer-Aided Analysis of West Sub-Saharan Africa Snakes Venom towards the Design of Epitope-Based Poly-Specific Antivenoms
Source: Toxins (Basel). 2022 Jun 18;14(6):418. doi: 10.3390/toxins14060418 (PMC9229730; doi:10.3390/toxins14060418)
Supplement: Supplementary file 1 [file toxins-14-00418-s001.zip › Supplementary Table S2.xlsx]

## Sheet: Supplementary_table_2
Table S2. Selected epitopes list. Species covered are represented with their taxonomic identifier (taxid). Reference sequences indicate their NCBI id and description, and are classified as members of three-finger toxins (3FTX), phospholipase A2s (PLA2), snake venom metalloproteinases (SVMP), snake venom serine proteases (SVSP), Kunitz peptides (KUN), or other (OTHER). Species covered are indicate…
Epitope	Species covered	Best tier	Reference sequence(s)	Protein family
ATCPKPTNVRETI	8624	1	P80494 || Muscarinic toxin alpha	3FTX
CPDGQNLCFKRRHYVVPKIYD	8624	1	P80495 || Adrenergic toxin rho-elapitoxin-Dp1a	3FTX
SAVRPRQVQCCTSDK	8624	1	6R5M|A || Chain A, Dendroaspis polylepis MT9	3FTX
AATCPKVK	8623; 8621; 8624	2	C0HJD7 || Alpha-elapitoxin-Dpp2d	3FTX
TTSRAILK	8621; 8624	2	P25681 || Acetylcholinesterase toxin C	3FTX
FIYKTCPEG	8639; 8643	5	P01473 || Cytotoxin homolog 3	3FTX
HLIYPGKYKRTRGC	8643	5	P0DQQ3 || Muscarinic toxin-like protein Tx-NM3-2	3FTX
ICPEKYCNKVHTCRNGE	8639; 8643	5	P01400 || Weak toxin S4C11	3FTX
NICYEKRWNSHQGVEI	8639	5	P01415 || Weak toxin CM-2	3FTX
QKICFKNWKKMGPKLYDVKRGC	8623	5	P0DQP2 || Venom protein SynTx	3FTX
RGDMPGPYCCESDK	8623	5	1DRS|A || Chain A, DENDROASPIN	3FTX
TKKWCADWCTSRGKV	8643	5	P01383 || Long neurotoxin 1	3FTX
AFYYSKGANKCYPFTY	8624	5	P00983 || Kunitz-type serine protease inhibitor homolog dendrotoxin B	KUN
FYYNWAAKKCQLF	8624	5	P00984 || Kunitz-type serine protease inhibitor dendrotoxin E	KUN
PLRIGPCKRKIPSFYYKWKAKQCLP	8624	5	P00981 || Kunitz-type serine protease inhibitor homolog dendrotoxin K	KUN
NVNTYDKK	8697	5	P0DPS4 || Basic phospholipase A2 Cc2-PLA2	PLA2
ITSPNDTYPKVPH	8697	5	Q7SYF1 || Thrombin-like enzyme cerastocytin	SVSP
CGCPTAMWPYQTECC	8623; 8624	6	1TFS|A || Chain A, TOXIN FS2	3FTX
ICYSHKTPQNS	8623; 8621	7	P01405 || Toxin 4.9.6	3FTX
LKIEQCKEGQNLCFERK	46295	7	A7X6J0 || Toxin 3FTx-Dis4	3FTX
STDNCNPFPTR	8639; 8609; 8643	7	P01388 || Long neurotoxin 2	3FTX
TCYTKYKRHKKFG	46295	7	ABU68481 || 3FTx-Dis2	3FTX
GRIIDYEDGDEPVAV	512568	7	P0DJK0 || Sarafotoxin-i1	OTHER
DNCYGEAEKLK	8639	7	P0DUG4 || phospholipase A2 TI-Nh	PLA2
DQYYGYAANKCQGASPP	46295	7	AFH66958 || phospholipase A2 type IIE	PLA2
TEETNRPVF	8692	7	P0DKT6 || Phospholipase A2 bitanarin	PLA2
EAHAVYKYENIEE	99586; 8692	7	Q6X1T6 || Zinc metalloproteinase-disintegrin-like EoMP06 ADW54332 || group III snake venom metalloproteinase, partial Q2UXR0 || Zinc metalloproteinase-disintegrin-like Eoc1 CAJ01682 || Group III snake venom metalloproteinase	SVMP
ECCDQCRFTRAG	99586	7	ADW54343 || group III snake venom metalloproteinase Q2UXR0 || Zinc metalloproteinase-disintegrin-like Eoc1	SVMP
ENCTGQSAEC	8694; 99586; 8692; 46295	7	Q6X1T6 || Zinc metalloproteinase-disintegrin-like EoMP06 AAR19274 || metalloprotease 3, partial QGC85374 || metalloproteinase	SVMP
GMNHDGNQCNCG	99586	7	ADW54327 || group II snake venom metalloproteinase, partial	SVMP
GNVNDYEIVY	99586; 46295	7	ADW54336 || group III snake venom metalloproteinase ADW54343 || group III snake venom metalloproteinase QGC85374 || metalloproteinase ADW54338 || group III snake venom metalloproteinase	SVMP
HAVYKYENIEK	99586; 8692	7	ADW54343 || group III snake venom metalloproteinase CAJ01682 || Group III snake venom metalloproteinase	SVMP
MAHDGNQCNCG	8694	7	Q6T271 || Zinc metalloproteinase/disintegrin	SVMP
NGRPCENNEGYCYNG	46295	7	QGC85376 || metalloproteinase QGC85374 || metalloproteinase	SVMP
NKGLFSEDYSET	99586; 504457	7	ADW54327 || group II snake venom metalloproteinase, partial Q14FJ4 || Zinc metalloproteinase/disintegrin	SVMP
SESHAVYKYEDAK	99586; 504457	7	Q14FJ4 || Zinc metalloproteinase/disintegrin	SVMP
SPYLSDQPTKLFSN	99586	7	ADW54343 || group III snake venom metalloproteinase ADW54338 || group III snake venom metalloproteinase	SVMP
VHQCNCGA	99586	7	ADW54336 || group III snake venom metalloproteinase	SVMP
DEDINEHRSL	8697	7	Q9PS28 || Thrombin-like enzyme RP34	SVSP
TKVTYPDV	8694; 99586; 715877	7	Q6T6S7 || Snake venom serine protease homolog 1	SVSP
YLDEGLHNKTAS	99586	7	CAJ55260 || renin-like aspartic protease	SVSP
