# Supplementary material for: Computer-Aided Analysis of West Sub-Saharan Africa Snakes Venom towards the Design of Epitope-Based Poly-Specific Antivenoms
Source: Toxins (Basel). 2022 Jun 18;14(6):418. doi: 10.3390/toxins14060418 (PMC9229730; doi:10.3390/toxins14060418)
Supplement: Supplementary file 1 [file toxins-14-00418-s001.zip › Supplementary Table S3.xlsx]

## Sheet: S3_Table
Table S3. List of keywords used to identify the different protein families. Protein descriptions were compared with the keywords, and each protein was classified accordingly. Proteins that did not fit into any family were labeled as “OTHER”.
family	abbreviation	keywords
Three-finger toxins	3FTX	"three", "finger", "three-finger", "3ftx", "snake toxin", "tolip"
Cysteine-rich secretory proteins	CRISP	"secretory", "crisp", "cysteine-rich"
Disintegrins	DIS	"disintegrin"
Kunitz peptides	KUN	"kunitz"
L-amino acid oxidases	LAAO	"oxidase", "amine", "laao"
Natriuretic peptides	NP	"natriuretic"
Phospholipase A2s	PLA2	"phospholipase", "pla2"
Snake C-type lectins	SNACLEC	"c-type", "lectin", "snaclec"
Snake venom metalloproteinases	SVMP	"svmp", "reprolysin", "metallopeptidase", "metalloprotease", "metalloproteinase", "adam", "m12b"
Snake venom serine proteases	SVSP	"svsp", "snake venom serine protease", "serine", "proteases"
