# Supplementary material for: Computer-Aided Analysis of West Sub-Saharan Africa Snakes Venom towards the Design of Epitope-Based Poly-Specific Antivenoms
Source: Toxins (Basel). 2022 Jun 18;14(6):418. doi: 10.3390/toxins14060418 (PMC9229730; doi:10.3390/toxins14060418)
Supplement: Supplementary file 1 [file toxins-14-00418-s001.zip › Supplementary Table S4.xlsx]

## Sheet: S4_Table
Table S4. Snake venom composition by species. Values adapted from the review by Tasoulis and Isbister [7]. Numbers indicate protein family fraction of total venom, distributed in Three-finger toxins (3FTX), Cysteine-rich secretory proteins (CRISP), disintegrins (DIS), Kunitz peptides (KUN), L-amino acid oxidases (LAAO), natriuretic peptides (NP), phospholipase A2s (PLA2), snake C-type lectins (SN…
Species	Taxid	Family	PLA2	SVSP	SVMP	LAAO	3FTX	KUN	CRISP	SNACLEC	DIS	NP	OTHER
Dispholidus typus	46295	Colubridae	7.6	5.5	74.6		6.2		5.4	0.4			0.3
Dendroaspis angusticeps	8618	Elapidae			6.7		69.2	16.3	2				5.8
Dendroaspis polylepis	8624	Elapidae			3.2		31	61.1				2.9	1.8
Naja haje	8639	Elapidae	4		9	1	60	1.9	10				14.1
Naja katiensis	409859	Elapidae	29		3.3		67.1		0.2				0.4
Naja melanoleuca	8643	Elapidae	12.9		9.7		57.1	3.8	7.6				8.9
Naja nigricollis	8654	Elapidae	21.9		2.4		73.2		0.2				2.3
Naja nubiae	186441	Elapidae	26.4		2.6		70.9						0.1
Bitis arietans	8692	Viperidae	4.3	19.5	38.5			4.2		13.2	17.8		2.5
Bitis gabonica	8694	Viperidae	11.4	26.4	22.9	1.3		3	2	14.3	3.4	2.8	12.5
Bitis nasicornis	8695	Viperidae	20.1	21.9	40.9	3.2			1.3	4.2	3.5		4.9
Bitis rhinoceros	715877	Viperidae	4.8	23.9	30.8	2.2		7.5	1.2	14.1	8.5	0.3	6.7
Cerastes cerastes	8697	Viperidae	17.85	10.05	59.2	3.1			0.35	2.45	6.7		0.3
Echis ocellatus	99586	Viperidae	8.5	1.71	72.43	1.36			0.34	6.46			9.2
